# Supplementary material for: Development and Psychometric Evaluation of the End-of-Life Nursing Competency Scale for Clinical Nurses
Source: Healthcare (Basel). 2024 Aug 8;12(16):1580. doi: 10.3390/healthcare12161580 (PMC11354138; doi:10.3390/healthcare12161580)
Supplement: Supplementary file 1 [file healthcare-12-01580-s001.zip]

Archive with 1 entries (1 files):
- healthcare-3094475-supplementary.pdf
